# Supplementary material for: Quality and Quantity of School Lunch in Nanjing: Based on Data from the Sunshine Restaurant Supervision Platform
Source: Nutrients. 2024 Jul 9;16(14):2184. doi: 10.3390/nu16142184 (PMC11280376; doi:10.3390/nu16142184)
Supplement: Supplementary file 1 [file nutrients-16-02184-s001.zip]

Archive with 1 entries (1 files):
- nutrients-3070845-supplementary.pdf
